# Supplementary material for: Morphological and Comparative Transcriptome Analysis of Three Species of Five-Needle Pines: Insights Into Phenotypic Evolution and Phylogeny
Source: Front Plant Sci. 2022 Feb 10;13:795631. doi: 10.3389/fpls.2022.795631 (PMC8866173; doi:10.3389/fpls.2022.795631)
Supplement: Supplementary file 1 [file Table_1.XLSX]

## Sheet: Table S1
Table S1 Phenotypic variation of needle traits in three genus Pinus species
Species	Population	NL		NW		NT		FW		NL/NT		FW/NT
		Average	PCV	Average	PCV	Average	PCV	Average	PCV	Average	PCV	Average	PCV
Pinus pumila	ALS	78.6716	0.12191	0.550778	0.192925	0.473778	0.194607	0.941389	0.179663	170.147	0.171223	2.01633	0.153035
	LJ	75.5516	0.10967	0.593556	0.157362	0.480722	0.153544	0.957333	0.20109	160.143	0.163737	1.99004	0.121855
Pinus sibirica	MG	91.4662	0.183701	0.58	0.15555	0.442256	0.08	1.01	0.115912	207.83	0.335517	2.2815	0.264604
	IKT	97.887	0.107509	0.675379	0.126461	0.548939	0.112969	1.11106	0.105696	180.07	0.136049	2.0427	0.130583
Pinus koraiensis	LS	111.977	0.126398	1.04431	0.137944	0.729389	0.101187	1.46518	0.15374	155.14	0.167174	2.06753	0.0917573
	MES	108.294	0.122958	0.9866	0.149314	0.694167	0.269392	1.32617	0.132088	183.964	0.629603	1.94097	0.138476

## Sheet: Table S2
Table S2 the needle traits and climate data of different populations from three five-nedle pines
POPULATION	Longitude (E)	Latitude (N)	bio1	bio2	bio3	bio4	bio5	bio6	bio7	bio8	bio9	bio10	bio11	bio12	bio13	bio14	bio15	bio16	bio17	bio18	bio19
ALS	122.015	51.8157	-7.475	15.7167	26.2382	1684.27	20.7	-39.2	59.9	12.0167	-29.2333	12.0167	-29.2333	537	143	4	108.215	352	17	352	17
LJ	127.836	41.7015	-1.77083	12.2917	26.3205	1277.09	20.1	-26.6	46.7	13.2833	-18.4167	13.2833	-18.4167	896	207	12	94.8091	546	40	546	40
ALS	121.774	52.2353	-5.425	15.7667	26.0606	1711.56	23	-37.5	60.5	14.3333	-27.5667	14.3333	-27.5667	473	125	4	108.126	310	16	310	16
IKT	105.905	52.834	-3.24583	11.9083	23.304	1458.43	22	-29.1	51.1	14.1	-18.9833	14.1	-22.0667	432	106	7	92.9849	255	24	255	30
LS	128.92	47.73	0.758333	13.5333	23.9528	1576.28	26.3	-30.2	56.5	18.8333	-20.1167	18.8333	-20.1167	653	166	5	107.587	421	18	421	18
MES	127.504	45.2728	2.55417	12.925	24.0689	1511.84	26.8	-26.9	53.7	19.9833	-17.5	19.9833	-17.5	652	177	5	105.976	420	19	420	19

## Sheet: Table S3
Table S3 Frequencies of different repeat motifs in SSRs in Pinus koraiensis
Motif	Number	Percentage (%）	Rank
AT/TA	413	7.63401	1
CT/GA	76	1.40481	2
AG/TC	75	1.38632	3
CAG/GTC	50	0.924214	4
CCT/GGA	47	0.868762	5
CTC/GAG	46	0.850277	6
AGG/TCC	42	0.77634	7
CTT/GAA	38	0.702403	8
AAG/TTC	35	0.64695	9
ACG/TGC	33	0.609982	10
CCA/GGT	32	0.591497	11
AC/TG	29	0.536044	12
ACC/TGG	29	0.536044	12
AGA/TCT	28	0.51756	14
CGA/GCT	27	0.499076	15
CGT/GCA	27	0.499076	15
CTG/GAC	26	0.480591	17
CAT/GTA	25	0.462107	18
CCG/GGC	25	0.462107	18
CAC/GTG	24	0.443623	20
AGC/TCG	23	0.425139	21
ACT/TGA	21	0.38817	22
CA/GT	19	0.351201	23
CAA/GTT	19	0.351201	23
ATG/TAC	18	0.332717	25
AGT/TCA	14	0.25878	26
ATA/TAT	14	0.25878	26
CGG/GCC	14	0.25878	26
AAC/TTG	13	0.240296	29
AAT/TTA	13	0.240296	29
ATT/TAA	12	0.221811	31
CTA/GAT	9	0.166359	32
CGC/GCG	7	0.12939	33
ATC/TAG	6	0.110906	34
CG/GC	2	0.0369686	35
ACA/TGT	2	0.0369686	35
Others	712	13.1608
Total	5410	100

## Sheet: Table S4
Table S4 The number of repeats in each different motif length in Pinus koraiensis
Repeats	Mononucleotide	Dinucleotide	Trinucleotide	Tetranucleotide	Pentanucleotide	Hexanucleotides	Total	Percentage (%)	Rank
4					170	346	516	9.54	4
5				76	28	36	140	2.59	10
6			485	26	3	18	532	9.83	3
7		226	149	1			376	6.95	5
8		148	59	1	1	2	211	3.9	8
9		73	5			2	80	1.48	13
10	1623	46	11			1	1681	31.1	1
11	643	45	4			1	693	12.8	2
12	305	37	5				347	6.41	6
13	218	8					226	4.18	7
14	144	9					153	2.83	9
15	99	2					101	1.87	11
16	93	3					96	1.77	12
17	44	3					47	0.87	15
18	54	2					56	1.04	14
19	32	5	1				38	0.7	16
20	29	1					30	0.55	17
21	12						12	0.22	20
22	6						6	0.11	22
23	25	4					29	0.54	18
24	9	2					11	0.2	21
>24	29						29	0.54	18
Total	3365	614	719	104	202	406	5410
Percent	62.2	11.35	13.29	1.92	3.73	7.5

## Sheet: Table S5
Table S5 Frequencies of different repeat motifs in SSRs in Pinus sibirica
Motif	Number	Percentage (%）	Rank
CT/GA	275	5.34292	1
CTT/GAA	63	1.22401	2
CAG/GTC	60	1.16573	3
CTC/GAG	57	1.10744	4
CAC/GTG	54	1.04915	5
AAC/TTG	50	0.97144	6
ACT/TGA	49	0.952011	7
AGA/TCT	45	0.874296	8
CG/GC	37	0.718865	9
CGC/GCG	34	0.660579	10
CCT/GGA	32	0.621721	11
AC/TG	30	0.582864	12
ATC/TAG	26	0.505149	13
AG/TC	25	0.48572	14
ATG/TAC	25	0.48572	14
AGC/TCG	25	0.48572	14
CGT/GCA	22	0.427433	17
ATT/TAA	22	0.427433	17
CAT/GTA	21	0.408005	19
CGG/GCC	20	0.388576	20
AGT/TCA	19	0.369147	21
CTG/GAC	19	0.369147	21
ACC/TGG	18	0.349718	23
ACA/TGT	16	0.310861	24
ATA/TAT	14	0.272003	25
CA/GT	14	0.272003	25
AAT/TTA	13	0.252574	27
CGA/GCT	11	0.213717	28
AT/TA	10	0.194288	29
ACG/TGC	9	0.174859	30
CCA/GGT	7	0.136002	31
AAG/TTC	7	0.136002	31
AGG/TCC	6	0.116573	33
CTA/GAT	3	0.0582864	34
CCG/GGC	3	0.0582864	34
CAA/GTT	1	0.0194288	36
Others	4005	77.8123
Total	5147	100

## Sheet: Table S6
Table S6 The number of repeats in each different motif length in Pinus sibirica
Repeats	Mononucleotide	Dinucleotide	Trinucleotide	Tetranucleotide	Pentanucleotide	Hexanucleotides	Total	Percentage (%)	Rank
4					169	404	573	11.1327	3
5				69	48	52	169	3.28347	9
6				9	6	12	27	0.524577	18
7		183		6			189	3.67204	6
8		105				3	108	2.09831	11
9		57					57	1.10744	14
10	1687	41					1728	33.573	1
11	620	28					648	12.5899	2
12	290	20					310	6.02293	5
13	179	4					183	3.55547	7
14	112	4					116	2.25374	10
15	101	5					106	2.05945	12
16	52	3					55	1.06858	15
17	45						45	0.874296	17
18	45		431				476	9.24811	4
19	21	1					22	0.427433	19
20	15						15	0.291432	20
21	10		168				178	3.45833	8
22	7						7	0.136002	22
23	12						12	0.233146	21
24	4		70				74	1.43773	13
others	33		22				55	1.06858	15
Total	3233	451	691	78	223	471	5147
Percent	62.8133	8.76239	13.4253	1.51545	4.33262	9.15096

## Sheet: Table S7
Table S7 Frequencies of different repeat motifs in SSRs in Pinus pumila
Motif	Number	Percentage (%）	Rank
AG/TC	275	4.639	1
CTC/GAG	113	1.90621	2
CT/GA	88	1.48448	3
AC/TG	61	1.02901	4
CAA/GTT	60	1.01215	5
CTT/GAA	52	0.877193	6
CGG/GCC	50	0.843455	7
ATC/TAG	50	0.843455	7
ACA/TGT	41	0.691633	9
CTA/GAT	40	0.674764	10
CG/GC	40	0.674764	10
AAC/TTG	37	0.624157	12
CGT/GCA	36	0.607287	13
ATG/TAC	35	0.590418	14
AGT/TCA	35	0.590418	14
AGA/TCT	32	0.539811	16
CCA/GGT	30	0.506073	17
CGA/GCT	29	0.489204	18
AT/TA	26	0.438596	19
ATA/TAT	25	0.421727	20
CA/GT	23	0.387989	21
AAT/TTA	20	0.337382	22
ATT/TAA	20	0.337382	22
ACT/TGA	16	0.269906	24
ACC/TGG	15	0.253036	25
CGC/GCG	15	0.253036	25
AGG/TCC	13	0.219298	27
CAG/GTC	12	0.202429	28
CAT/GTA	12	0.202429	28
AAG/TTC	10	0.168691	30
ACG/TGC	8	0.134953	31
CTG/GAC	7	0.118084	32
CCG/GGC	7	0.118084	32
CAC/GTG	7	0.118084	32
AGC/TCG	5	0.0843455	35
CCT/GGA	4	0.0674764	36
Others	4579	77.2436
Total	5928	100

## Sheet: Table S8
Table S8 The number of repeats in each different motif length in Pinus pumila
Repeats	Mononucleotide	Dinucleotide	Trinucleotide	Tetranucleotide	Pentanucleotide	Hexanucleotides	Total	Percentage (%)	Rank
4					176	520	696	11.7409	2
5				101	54	46	201	3.39069	8
6			568	23	2	27	620	10.4588	4
7		271	156			11	438	7.38866	5
8		108	58			2	168	2.83401	9
9		61	24			2	87	1.46761	11
10	1879	19	10				1908	32.1862	1
11	660	22	9				691	11.6565	3
12	393	15	5				413	6.96694	6
13	243	3	1				247	4.16667	7
14	133	4					137	2.31107	10
15	79	5					84	1.417	12
16	74						74	1.24831	13
17	37	6					43	0.725371	14
18	33	1					34	0.573549	15
19	19	3					22	0.37112	16
20	13						13	0.219298	19
21	14						14	0.236167	18
22	9						9	0.151822	20
23	6						6	0.101215	21
24	4						4	0.0674764	22
others	19						19	0.320513	17
Total	3615	518	831	124	232	608	5928
Percent (%)	60.9818	8.73819	14.0182	2.09177	3.91363	10.2564

## Sheet: Table S9
	Table S9 the expression matrix of identified DEGs
Gene_ID	PK1_TMM	PK2_TMM	PK3_TMM	PS1_TMM	PS2_TMM	PS3_TMM	PP1_TMM	PP2_TMM	PK3_TMM
TOP3A_ORYSJ	0.941	0.45	0.14	0.45	0	0	0.538	0.569	1.041
CPT3_SOLLC	0.464	0.432	0.34	0.137	0.231	0	2.63	1.756	1.113
ATM_ARATH	0.596	0.7	0.524	0.222	0.29	0	0.619	0.675	0.817
LCMT1_ARATH	8.863	9.788	6.53	4.696	5.118	0	8.692	9.185	9.758
CYP5F_ARATH	0.238	0.934	1.1	0.965	0.868	0	2.539	1.824	2.082
MUB3_ORYSJ	3.365	3.511	3.64	4.715	3.992	0	16.44	15.814	13.983
APT1_WHEAT	15.924	17.51	22.007	16.493	17.166	11.162	26.127	27.826	31.509
DCL2_ARATH	3.762	0	0	0.5	0.238	0	0	0.521	0.347
NCBP1_ARATH	0.662	1.401	0.838	1.312	1.242	0.457	1.452	1.332	1.296
SAP_ARATH	0.278	0.329	0.192	0.166	0.224	0	0.183	0.695	0.316
IOJAM_ARATH	2.968	5.067	5.019	2.181	2.12	0	5.646	5.355	5.583
ORRM1_ARATH	3.246	3.13	2.374	1.415	2.277	0	5.392	6.31	4.92
GEML1_ARATH	3.259	2.326	2.68	0.519	0.826	0	3.859	3.232	3.215
ASPR_CUCPE	84.773	81.549	96.103	47.683	52.107	16.011	86.534	104.61	104.018
DMP6_ARATH	1.471	1.28	1.074	0.091	0.479	0	30.564	35.362	29.008
RPK2_ARATH	0.238	0.631	0.541	0.266	0.252	0	0.376	0.531	0.521
KPRO_MAIZE	0	0.45	0.105	3.027	1.557	0	1.797	0.839	0.806
Y3330_ARATH	0.331	0.32	0.166	0.244	0.168	1.189	1.219	1.592	1.051
SFT2_YEAST	1.788	2.62	2.47	1.447	1.525	0	5.91	6.214	4.695
MCU4_ARATH	6.147	6.546	7.438	0.262	0.504	0	1.168	0.743	0.398
PSMD3_TOBAC	14.122	15.245	16.857	15.818	11.873	3.294	41.988	42.849	39.807
FPP4_ARATH	0	0	0.882	0.378	0	0	0.538	0.203	0.306
GT14B_ARATH	0.424	0.657	0.777	0.472	0.35	0	3.909	4.409	4.185
GDU5_ARATH	1.192	0.761	0.882	1.128	0.483	0	13.891	10.748	7.88
ORP1D_ARATH	0.49	0.285	0.55	0.156	0.094	0	0.599	0.675	0.776
RSGA1_ARATH	5.856	6.364	4.478	1.656	1.585	2.287	1.99	2.769	2.98
RSGA1_ARATH	5.856	6.364	4.478	1.656	1.585	2.287	1.99	2.769	2.98
PP187_ARATH	0	0.605	0.829	0	0.679	0	0.203	0.868	0.204
SP1L2_ARATH	37.068	38.237	76.069	69.957	44.082	11.528	23.507	24.729	32.621
FYPP_PEA	8.638	11.475	13.138	6.602	7.329	0	36.027	35.912	34.019
NFXL1_ARATH	2.636	2.897	2.113	2.487	2.76	1.738	4.884	6.629	7.451
RGS1_ARATH	1.961	2.153	2.209	2.49	1.896	2.287	3.209	2.962	2.419
ETOL1_ARATH	2.133	2.836	2.837	2.462	1.991	1.189	3.107	4.371	4.001
HFLX_CLOSW	12.122	12.944	8.651	10.167	9.326	2.013	22.349	22.066	25.711
RBCMT_ARATH	2.491	3.087	1.851	1.637	1.945	0	2.112	2.759	2.848
KN7A_ARATH	0	1.384	0	0.081	0.189	0	0.294	0.232	0.245
STKLJ_ARATH	4.968	6.165	3.832	2.428	2.736	3.202	8.662	10.17	8.706
ERGI3_DANRE	6.107	6.675	7.08	4.799	4.635	2.379	22.146	21.429	21.067
PUX1_ARATH	8.412	8.716	7.673	3.396	3.785	1.83	12.855	11.848	12.279
CYC_GINBI	29.742	30.809	24.748	5.639	12.958	0	15.069	12.09	14.137
BPG2_ARATH	0.729	1.409	0.515	0.875	1.459	0	5.229	4.911	5.889
PAO_ARATH	22.919	26.685	21.047	9.076	9.627	2.745	102.364	99.554	100.497
ERF23_ARATH	0.914	0.216	0.201	0.397	0.157	1.738	1.015	1.582	1.654
UBP3_ARATH	2.517	2.335	1.571	1.037	0.717	0	1.807	2.75	3.409
DRMH3_ARATH	348.618	365.835	370.332	173.144	128.554	49.956	288.988	415.785	420.288
LIN1_LOTJA	0.238	0.441	0	0.125	0.178	0	0.122	0.28	0.327
PP2A2_ARATH	7.657	7.091	7.141	4.496	4.023	1.647	13.312	15.196	15.872
TOL9_ARATH	0.702	0.502	0.436	0.278	0.245	0	1.523	1.997	2.092
RDO2_ARATH	45.692	51.372	72.219	4.63	5.251	0	12.825	13.373	16.188
TBL7_ARATH	0.344	0.64	0.48	0.347	0.206	0	0.284	0.502	0.48
CMLN_CRYJA	3.444	3.277	8.834	0.89	0.374	0	0.437	1.717	4.287
RS33_ARATH	67.657	72.358	93.319	38.823	33.825	11.437	151.683	147.854	173.231
YMG12_ARATH	16.467	15.642	15.862	8.192	9.75	1.281	25.609	24.237	21.639
Y4597_ARATH	1.656	1.237	1.222	0.778	0.549	0	27.376	23.832	16.505
MET1_ARATH	11.804	13.282	9.262	5.549	6.251	5.673	11.809	10.913	13.667
ILK1_ARATH	3.776	4.306	4.373	10.376	7.164	7.502	14.642	14.54	12.636
IF4E1_ORYSJ	21.833	27.878	30.047	12.697	16.096	3.934	27.853	23.514	21.955
HDA2_ARATH	12.175	13.697	10.641	4.674	4.52	2.104	7.382	7.227	10.135
EVN_ARATH	0.874	1.306	1.004	0.722	0.794	0	3.92	5.268	4.409
FH6_ORYSJ	0.755	0.813	1.013	0.287	0.374	0	0.965	0.994	0.929
RS18_ARATH	25.741	34.424	46.424	22.555	19.587	1.921	108.406	109.444	121.778
TBC15_HUMAN	13.433	14.432	11.75	19.252	20.668	14.822	8.794	9.735	9.768
PUP1_ARATH	12.506	21.903	17.712	28.081	18.684	0	36.504	49.15	74.684
NDK4_SPIOL	18.521	21.756	26.52	8.005	8.413	0	24.187	22.664	20.587
PYL5_ARATH	5.816	5.837	4.574	1.9	1.536	0	3.158	6.889	9.697
TGT1_ARATH	7.843	8.733	8.974	3.815	3.894	2.653	8.154	9.369	9.278
SIPL1_ORYSJ	3.577	3.173	4.05	1.806	1.956	0.915	7.555	7.198	6.287
CIPKI_ORYSJ	6.929	8.18	10.816	4.099	2.802	1.464	35.499	32.062	26.65
RSH2C_ARATH	4.027	4.73	3.308	2.778	2.652	1.464	6.093	8.973	8.135
MSBP1_ORYSJ	34.418	37.026	43.909	29.1	26.566	10.705	90.047	86.499	78.164
PRR1_ORYSJ	0.344	0.476	0.227	0.175	0.147	2.379	3.29	3.367	4.95
TGD1_ARATH	2.411	3.684	4.199	1.39	0.976	0	8.002	6.204	6.594
RHA2A_ARATH	0.079	0.597	0.533	0.053	0.245	0	0	0	0
RUBA_PEA	17.938	21.583	17.276	16.531	15.539	7.502	54.894	58.895	61.731
CPNA1_ARATH	12.97	13.273	14.709	7.648	9.701	2.562	29.224	28.164	28.12
P2C32_ARATH	1.338	2.655	1.205	0.894	0.766	0.366	2.863	3.3	3.909
MPCP3_ARATH	29.583	29.183	34.63	13.8	11.67	9.79	73.273	69.46	68.978
EXOL3_ARATH	0.384	0.415	1.082	4.368	2.347	1.006	1.31	1.37	1.317
SEBP1_ARATH	20.971	23.338	29.768	25.273	23.729	8.143	89.367	75.867	68.56
BAM4_ARATH	20.561	23.442	21.221	15.369	13.209	11.437	61.778	63.594	75.888
UBC16_ARATH	16.918	21.566	28.153	9.848	9.277	2.379	31.965	36.336	36.755
UBP6_ARATH	15.487	14.683	15.216	12.266	10.635	8.875	32.991	35.314	36.918
RABC1_ARATH	9.34	11.397	11.505	1.843	3.428	0	7.372	8.79	8.472
RABC1_ARATH	9.34	11.397	11.505	1.843	3.428	0	7.372	8.79	8.472
JMJ25_ARATH	2.04	1.946	0.611	0.669	0.64	1.098	2.407	2.489	2.582
WOX8_ORYSJ	8.691	10.273	10.467	7.895	8.116	16.011	32.128	35.294	30.447
PSA1B_ARATH	25.118	23.572	27.961	12.357	13.969	8.234	29.955	27.865	26.528
Y3623_ARATH	3.405	3.122	2.802	1.309	1.476	0	5.646	5.77	5.573
Y1164_ARATH	3.405	3.122	2.802	1.309	1.476	0	5.646	5.77	5.573
ERF3_TOBAC	3.219	2.819	1.659	1.222	1.137	1.647	14.47	9.88	10.697
CNX3_ARATH	0.305	0.891	1.257	1.112	0.735	0	9.687	7.912	7.094
CALS9_ARATH	1.232	2.205	1.667	1.722	1.879	1.281	11.017	15.225	13.473
FRL3_ARATH	12.705	12.625	11.462	23.542	19.198	10.339	11.718	15.341	13.81
PTAC5_ARATH	1.153	1.314	2.462	1.178	0.819	1.098	3.95	2.924	2.46
P2C66_ORYSJ	4.398	5.508	5.29	3.193	2.358	2.562	4.234	5.847	6.91
DIS1_ORYSJ	1.418	1.85	1.205	0.734	1.07	0	4.437	2.007	1.255
PSE1_ARATH	103.002	105.389	128.769	63.811	58.092	19.214	115.869	117.153	128.943
SURE_GRAFK	3.259	3.753	3.535	2.225	2.029	0	7.341	7.024	5.869
ADF_VITVI	10.082	10.022	17.642	1.256	3.222	2.104	10.885	8.906	7.053
GAE2_ARATH	10.903	11.769	13.304	4.683	5.233	1.555	14.734	13.46	12.657
OLE_PINEL	88.999	85.968	91.59	5.446	8.389	5.673	6.407	11.501	7.706
TAT2_ARATH	43.493	36.058	31.121	17.415	24.946	10.522	52.995	74.429	90.219
RING1_ARATH	14.162	15.867	15.381	8.37	7.948	5.673	16.846	18.004	16.994
SMD2_BOVIN	14.467	16.222	20.087	18.221	16.893	6.313	40.901	39.877	37.306
MYTM1_ARATH	3.431	2.698	2.671	1.365	1.095	1.464	4.041	3.541	4.103
ASR1_SOLLC	2792.06	2740.18	3736.96	2861	3248.86	1767.11	1374.92	2112.09	2372.86
HMA6_ARATH	1.563	2.888	1.405	1.509	1.336	0.823	5.077	4.737	6.808
PITH1_DICDI	16.427	19.127	20.907	5.783	7.595	5.856	8.865	7.661	8.502
DNJ16_ARATH	5.471	5.352	5.028	2.406	2.438	8.417	6.458	5.712	4.991
GGH1_ARATH	15.778	16.836	15.678	6.936	7.738	2.745	14.277	12.495	10.727
AB19I_ARATH	19.103	20.969	18.489	6.542	7.955	1.83	2.63	2.856	2.786
TL17_ARATH	26.589	21.125	29.995	11.876	13.489	3.66	28.391	23.629	25.976
PSL5_ARATH	5.644	6.52	5.927	4.087	3.705	1.738	18.602	18.101	15.627
ATL2_ARATH	1.285	0.156	0.288	0.281	0.283	0	1.787	0	0.868
AHP1_ARATH	7.379	7.333	8.206	4.983	4.621	1.281	11.789	10.372	9.89
HVA22_HORVU	1.007	1.859	0.725	3.593	3.078	2.836	2.599	3.203	1.47
YQD6_CAEEL	17.514	22.776	19.476	11.601	7.581	7.502	21.639	23.514	27.936
PEL1_ARATH	1.59	1.124	0.995	1.181	0.948	0	4.244	6.638	2.797
SQD1_ARATH	6.068	6.52	8.424	2.796	3.852	3.202	10.51	13.286	13.208
PLA2A_ARATH	28.509	25.31	36.07	8.189	6.559	1.464	6.367	7.169	6.788
SWET1_ARATH	0.212	0.337	1.152	0.89	0.511	0	2.082	1.119	2.001
KPPR_WHEAT	61.219	67.247	67.532	27.741	31.012	13.267	61.209	61.683	66.273
DCR_ARATH	0.371	0.562	1.283	0.765	0.829	0	6.407	5.673	5.124
STR14_ARATH	27.754	25.526	28.65	8.873	9.592	9.515	29.66	36.018	36.979
RBL11_ARATH	5.564	5.69	5.325	1.243	1.683	1.098	5.554	4.641	5.389
VPS9A_ARATH	4.597	5.231	6.137	2.449	2.176	0.549	4.021	3.975	4.685
TRXH_PICMA	1750.48	1590.01	1794.95	156.885	275.94	28.729	1229.11	1171.36	1142.18
TRXH_PICMA	1750.48	1590.01	1794.95	35.827	25.908	2.47	1229.11	1171.36	1142.18
ODPA3_ARATH	26.297	28.959	29.279	22.839	20.216	17.75	38.038	37.002	39.48
ODPA3_ARATH	26.297	28.959	29.279	22.839	20.216	17.75	38.038	37.002	39.48
Y5620_ARATH	0.199	1.012	1.091	0.509	0.728	0	1.279	3.618	2.899
BOLA4_ARATH	14.692	16.792	19.737	10.895	13.699	3.934	29.488	27.508	25.099
TOM92_ARATH	11.989	10.653	19.414	12.507	13.419	5.673	59.93	58.557	61.456
PP382_ARATH	0.344	0.597	0.41	0.359	0.374	0	1.868	1.949	1.633
PUX4_ARATH	11.883	11.682	11.977	7.442	7.714	1.738	18.45	19.799	19.903
ADF_VITVI	24.747	26.347	29.576	10.795	11.041	6.954	39.419	44.017	37.571
LIP2M_ARATH	1.086	1.712	2.121	0.128	0.528	0	12.612	9.571	11.809
BOR5_ARATH	0.503	0.51	0.646	0.64	0.234	0	0.589	0.965	0.449
Y1069_METJA	1.219	0.917	1.51	0.441	0.357	0	6.874	3.473	2.215
PLP3B_ARATH	7.273	8.794	9.332	3.902	5.517	0	6.458	6.6	5.114
NFYB8_ARATH	2.04	3.441	2.008	1.393	0.885	0	10.103	9.272	7.584
WLIM1_ARATH	12.625	19.101	18.166	10.516	9.193	2.379	39.337	39.279	34.305
NRL4A_LUPAN	28.006	33.481	25.481	29.347	30.089	18.482	219.727	236.978	240.311
CSN6_ORYSJ	4.822	4.151	4.426	1.647	2.739	0	5.402	7.227	4.062
RR6_ARATH	44.394	42.802	49.854	20.164	19.562	6.496	29.772	25.848	27.722
EIF3C_MEDTR	7.591	7.972	6.442	5.98	5.499	8.509	21.354	20.783	18.862
LEA65_ARATH	7.326	7.289	9.506	6.402	7.063	2.104	27.386	19.644	18.903
HSPR2_ARATH	7.83	7.367	4.627	5.849	6.619	2.562	89.824	70.984	73.489
HDAC6_HUMAN	5.14	3.416	7.315	2.156	2.767	6.222	6.59	5.992	7.839
DNM1A_ORYSJ	0.146	0.268	0.314	0.028	0.115	0	0.68	0.096	0.194
FAD4_ARATH	8.253	7.67	8.337	4.705	6.643	1.189	0.843	0.637	1.633
HIP7_ARATH	2.875	2.084	2.497	2.499	1.795	4.758	1.208	1.389	2.419
UBC28_ARATH	87.926	92.237	115.142	64.314	53.667	14.822	216	215.317	201.79
SYS_HELAN	4.729	6.399	6.722	5.583	5.226	0.732	13.292	16.296	18.464
SIS3_ARATH	5.153	5.197	3.64	4.543	3.421	0	15.221	16.181	14.33
MO25N_ARATH	12.347	13.299	15.268	13.485	12.045	5.398	45.095	46.67	43.981
PTF2_ARATH	0.026	0.225	0.227	2.487	1.27	0	374.761	382.932	372.898
YUXK_BACSU	1.245	1.652	1.222	0.662	0.413	0	2.153	1.418	1.409
ORRM2_ARATH	13.129	12.728	16.019	10.957	8.924	1.738	73.73	70.299	62.476
GLD27_ARATH	5.75	6.745	5.203	1.75	2.683	0	2.833	3.232	2.715
LYSM1_BOVIN	6.041	6.451	6.914	4.293	3.743	5.215	12.073	7.931	8.043
TPPC1_MOUSE	6.452	7.765	5.438	5.974	3.145	0	22.481	23.581	25.874
ROH1_ARATH	5.736	6.113	6.696	3.749	4.408	1.281	29.427	26.862	24.568
RNF13_RAT	9.87	11.397	9.69	9.954	10.589	4.117	21.771	18.323	18.924
RH20_ARATH	8.492	8.379	9.472	4.755	4.432	0.64	9.352	11.665	11.483
FCA_ORYSI	1.682	1.046	1.318	1.084	0.763	4.575	2.924	5.181	5.379
FCA_ORYSI	1.682	1.046	1.318	1.084	0.763	4.575	2.924	5.181	5.379
HAT5_ARATH	9.724	11.44	14.002	9.492	8.823	1.647	22.492	21.536	22.282
UBC34_ARATH	23.502	25.292	32.683	88.4	71.396	23.422	59.737	70.512	72.193
ENOX_SOLLC	4.372	5.119	3.143	3.868	2.61	0	8.56	8.105	9.421
FLZ8_ARATH	5.259	6.909	6.591	16.756	10.638	16.469	31.64	35.391	39.041
NOP16_ASHGO	4.292	4.79	6.303	2.449	2.655	0	12.845	12.263	13.106
PHO34_ARATH	9.803	11.639	12.422	6.433	6.741	1.372	17.232	16.306	12.187
DGK3_ARATH	7.882	8.439	9.812	4.618	3.845	3.202	8.438	10.652	10.676
DGK7_ARATH	7.882	8.439	9.812	4.618	3.845	3.202	8.438	10.652	10.676
CSPL4_RICCO	4.412	4.73	4.277	9.107	8.574	5.215	10.195	6.696	5.226
NUDC2_HUMAN	1.656	2.568	1.711	3.399	6.206	12.26	15.942	14.897	14.586
SUMO1_ARATH	46.898	49.858	71.704	28.491	37.519	2.013	90.961	86.287	87.024
TRABD_BOVIN	7.088	6.624	5.884	3.762	3.092	2.013	8.134	9.272	9.033
GASA2_ARATH	0.344	2.3	0.585	6.061	2.921	3.294	1.767	2.489	5.114
ACET1_ORYSJ	12.069	16.542	17.354	4.333	7.007	0	26.929	21.613	15.688
RL131_ARATH	31.609	32.123	33.425	20.218	17.236	4.026	104.04	107.813	130.699
RT31_ORYSJ	4.769	5.828	8.834	3.152	3.652	0	13.119	11.897	10.921
CRJ35_CRYJA	8.585	5.906	9.035	3.274	4.789	0	14.531	19.596	20.21
CRJ35_CRYJA	8.585	5.906	9.035	3.274	4.789	0	14.531	19.596	20.21
Y1015_ARATH	19.633	21.358	26.11	17.09	17.012	5.398	33.753	35.651	38.541
ASR3_ARATH	8.995	10.143	9.768	6.758	6.503	1.921	35.915	37.494	40.276
BASS2_ARATH	1.868	2.603	2.855	3.909	3.064	3.294	7.697	8.799	9.247
DCP5_ARATH	7.154	9.806	6.765	6.87	4.607	6.313	8.306	10.758	10.533
RR20_SPIOL	5.591	5.249	5.238	3.449	3.509	0	5.981	5.972	7.645
RR20_ARATH	22.826	21.747	22.077	6.689	11.786	1.464	20.867	17.618	18.954
TPPC3_CHICK	12.082	13.956	17.223	4.968	5.482	0	23.405	19.924	14.759
SD25_ARATH	28.867	6.122	4.967	2.237	2.743	0	1.269	1.245	2.868
AB20I_ARATH	4.08	3.666	3.605	3.527	4.289	2.836	4.387	4.699	3.613
OEP21_PEA	3.378	3.874	4.731	1.931	1.697	0	6.783	5.162	5.553
AP4M_ARATH	6.65	7.212	6.512	3.896	4.117	0.823	4.884	4.699	4.94
AP4M_ARATH	6.65	7.212	6.512	3.896	4.117	0.823	4.884	4.699	4.94
MYB44_ARATH	13.513	15.253	10.004	29.825	19.15	13.541	19.577	16.239	20.567
NRPB3_ARATH	5.14	4.73	5.875	5.052	5.275	1.006	12.317	12.804	13.738
ICI1_PHAAN	148.178	144.508	175.306	187.26	238.512	71.091	39.754	38.314	56.842
EF1D2_ORYSJ	24.018	27.757	30.274	21.13	21.091	3.294	65.85	64.317	72.346
RBL15_ARATH	1.232	1.306	1.336	0.5	0.528	0	5.839	6.175	5.828
RM51_SCHPO	2.438	2.326	2.217	1.881	2.228	0	6.509	6.879	8.278
RETO_PAPSO	4.001	3.286	3.928	0.516	0.57	1.738	2.66	3.194	2.991
UBC1_MAGO7	64.279	65.163	80.678	30.215	31.152	13.724	72.775	92.404	104.426
FB76_ARATH	0.689	0.934	1.449	0.637	1.032	0	8.073	4.94	6.553
DCYD2_ARATH	0.715	0.847	0.978	0.244	0.182	0	0	0.936	0.449
RL16_NEUCR	0	2.369	0	0	0.231	0	0	0	0.521
DRE21_PICSI	0.291	0.441	0.218	0.175	0.227	1.647	1.066	0.878	0.49
BUBR1_ARATH	0.596	0.233	0.148	0.381	0.325	0	0.518	0.048	0.51
BC10_ORYSJ	6.77	6.9	7.795	4.383	4.145	0	23.588	22.944	22.486
PEX4_ARATH	7.379	7.35	8.345	5.099	6.556	2.287	18.014	12.736	12.697
C16B1_PICSI	3.709	4.176	2.942	1.384	1.291	0	6.722	7.005	5.889
BRH1_ARATH	0	0.104	0.602	0.131	0.752	0	17.059	6.426	3.644
NOV_ARATH	1.1	0	0	0.075	0.077	0	0	0	0
BSH_ARATH	4.941	4.678	4.443	1.943	1.952	7.411	6.093	6.175	6.859
SCYL2_MOUSE	3.325	3.554	2.706	2.715	2.158	0.823	7.372	6.407	7.084
GID8_ARATH	10.267	8.439	9.498	3.674	4.572	4.758	10.246	10.575	11.125
Y4845_ARATH	5.922	6.65	6.434	1.906	1.84	1.098	6.641	6.513	7.135
NDUS6_ARATH	11.327	10.454	10.659	5.224	4.786	0	20.4	16.914	21.016
Y5162_ARATH	0.49	0.277	0.026	0.156	0.049	0	0.528	0.888	0.612
RFI2_ARATH	15.831	15.815	11.121	12.207	8.938	6.313	21.771	22.703	46.298
RS241_ARATH	54.661	59.508	60.967	12.572	12.167	4.666	210.842	198.712	205.801
RS241_ARATH	7.326	10.688	12.736	7.989	9.69	2.104	23.568	20.445	19.587
NUD26_ARATH	4.557	4.09	6.434	3.58	5.003	0	7.149	6.445	6.93
HINT4_ARATH	3.829	3.467	5.587	1.637	3.183	0	10.083	6.281	9.37
PCFS4_ARATH	0.848	0.173	0.436	0.331	0.136	4.117	3.3	2.808	2.868
RU1C_VITVI	6.544	7.402	6.87	6.299	5.359	5.673	12.459	15.293	16.402
PYL8_ARATH	3.974	4.246	4.225	1.725	1.798	1.921	9.961	11.26	11.156
PMTD_ARATH	3.405	4.202	4.173	2.543	2.053	1.83	2.051	2.335	2.684
TPK1_ORYSJ	4.504	4.73	6.565	1.556	2.106	0	3.595	3.657	3.195
TPK1_ARATH	6.584	7.212	6.608	6.945	5.762	1.372	5.768	3.995	4.736
HVT1_ARATH	2.305	2.335	1.772	2.556	2.484	1.281	2.528	3.782	4.185
HVT1_ARATH	2.305	2.335	1.772	2.556	2.484	1.281	2.528	3.782	4.185
GGPPS_CATRO	4.571	4.955	4.688	4.102	4.208	1.098	34.717	34.194	37.623
B3GTB_ARATH	1.643	2.802	2.305	1.193	0.836	0	2.833	3.57	4.215
PP315_ARATH	0	0.121	0.297	0.116	0.143	0	0.396	0.521	0.521
RING1_GOSHI	11.115	12.495	16.787	10.076	9.253	6.679	38.484	45.29	42.011
CX5B1_ARATH	31.861	32.02	40.933	15.737	12.758	2.196	78.269	64.163	65.487
LYK3_ARATH	3.338	3.199	3.37	8.192	6.51	1.281	4.539	5.075	6.675
ODBA2_ARATH	1.802	1.522	1.598	0.481	0.378	0	1.503	1.766	1.99
LSD1_ARATH	13.672	16.741	20.183	18.346	12.059	7.96	53.939	51.398	61.323
SRPRA_DROME	7.816	10.005	5.945	5.183	5.303	3.202	9.088	9.282	6.655
TGD3_ARATH	7.75	7.635	6.87	3.315	4.205	0	10.571	10.623	12.167
ASPGB_ARATH	14.281	15.158	19.807	15.531	24.922	2.104	259.947	338.577	350.198
WDR5B_ARATH	2.583	1.6	3.343	2.156	2.837	4.117	4.427	3.493	4.205
WDR5B_ARATH	2.583	1.6	3.343	2.156	2.837	4.117	4.427	3.493	4.205
Y005_SYNY3	5.829	7.116	4.478	3.421	5.128	0.915	5.453	6.522	8.492
ATS3A_ARATH	2.173	1.755	1.711	0.494	0.822	0	1.696	2.644	4.614
NAA10_ARATH	2.636	5.413	6.172	4.018	2.837	1.647	11.535	6.001	6.696
ARC2A_ARATH	2.862	3.355	4.365	2.79	3.299	1.921	5.036	5.741	5.032
PROT2_ORYSJ	0	1.894	0.864	0.494	0.248	0	1.564	1.553	1.092
FK172_ARATH	3.829	3.416	6.006	1.943	3.799	0	7.666	6.957	7.737
THA8L_ARATH	1.232	1.237	1.641	1.05	0.7	0	6.296	5.992	5.879
SURE_CARHZ	1.033	1.643	1.126	0.931	0.738	0.732	2.346	1.756	2.317
RNF14_HUMAN	3.259	3.312	2.61	2.859	2.687	1.464	13.079	12.997	14.718
MPI1_ARATH	11.923	12.702	15.041	4.924	3.715	2.836	15.962	18.506	21.506
RS12_HORVU	52.74	53.499	80.6	32.146	33.702	3.568	134.056	133.652	137.701
RS12_HORVU	52.74	53.499	80.6	32.146	33.702	3.568	134.056	133.652	137.701
UFC1_ARATH	26.668	24.341	30.641	10.623	12.951	4.758	45.318	38.749	42.736
RL34_PEA	38.525	45.474	51.321	98.273	66.201	34.219	201.906	207	220.591
JAL27_ARATH	15.5	12.737	22.208	5.593	4.023	3.111	61.656	66.382	81.502
E134_MAIZE	28.086	32.391	37.965	14.234	13.605	4.209	25.589	24.401	26.732
CLPS1_ARATH	11.353	7.981	11.078	9.435	13.748	8.326	32.473	30.692	40.174
YKT61_ARATH	53.23	49.789	61.098	37.679	28.427	9.058	83.082	73.416	81.471
GBA2_HUMAN	4.332	3.787	2.671	3.121	2.9	2.379	4.031	5.056	5.655
PNSL5_ARATH	36.193	42.612	52.063	20.352	21.917	4.849	68.49	63.7	70.091
CD48C_ARATH	0.768	0.986	0.594	0.416	0.57	0.457	3.381	3.937	3.542
Y4103_VIBPA	3.352	4.79	6.809	2.406	2.575	0	24.269	25.173	27.018
RH5_ORYSJ	3.59	3.649	2.069	1.622	3.372	0.64	10.002	10.401	10.064
UGT9_CATRO	0.596	0.934	1.676	0.2	0.581	0	4.59	7.516	10.829
DEF1B_ORYSJ	4.041	4.323	3.815	2.218	1.987	2.562	3.96	4.516	5.103
DEF1B_ORYSJ	4.041	4.323	3.815	2.218	1.987	2.562	3.96	4.516	5.103
PUM12_ARATH	0.49	0.536	0.262	0.169	0.203	0	0.528	0.724	0.357
IAA16_ARATH	3.034	2.413	2.13	2.696	2.519	2.745	4.61	6.001	7.91
U161_ARATH	0.98	0.873	1.03	0.375	0.455	1.738	5.382	5.48	6.41
RHN1_NICPL	34.617	37.286	47.733	55.229	56.969	22.782	110.935	113.795	103.365
RHN1_NICPL	22.932	25.37	28.685	55.229	56.969	22.782	110.935	113.795	103.365
DIT1_ARATH	4.518	4.609	5.936	11.223	10.005	0	3.727	4.265	5.154
MPO1_SCHPO	15.633	14.873	19.31	5.455	7.035	4.483	33.204	37.764	34.918
NACA_PINTA	5.22	4.643	5.779	2.737	3.155	0	30.209	24.835	28.191
MDHG_CUCSA	15.341	14.657	20.183	3.449	6.426	0	9.535	8.896	10.217
GPPL3_ARATH	4.915	6.641	7.28	3.849	4.184	0	12.266	11.183	13.044
GPPL3_ARATH	4.915	6.641	7.28	3.849	4.184	0	12.266	11.183	13.044
OTU4_ARATH	2.703	3.632	3.745	1.15	1.546	0	3.036	3.387	4.797
PP139_ARATH	0	0.873	0	0.103	0.08	0	0.518	0.203	0.306
PSB6_ARATH	46.911	46.607	54.664	23.295	23.585	4.941	43.358	39.54	46.758
JA2L_SOLLC	27.41	28.803	13.932	2.428	3.316	2.562	61.585	64.433	47.656
NRPE7_ARATH	0.45	0.208	0.428	0.137	0.136	0	0.183	0	0.347
MPK7_ARATH	12.162	14.708	13.95	14.537	13.353	4.849	12.632	15.081	13.432
STK16_HUMAN	4.345	3.632	3.212	1.197	1.347	0	5.717	4.795	4.348
HRD1A_ARATH	5.339	5.119	5.526	5.03	4.268	1.189	14.033	14.454	11.932
ATPB_PINKO	16.414	0.692	1.004	0.256	0.493	749.058	1.401	2.402	1.102
ATPE_PINKO	16.414	0.692	1.004	0.256	0.493	749.058	1.401	2.402	1.102
UXS6_ARATH	5.697	5.033	7.429	2.609	2.298	0	22.268	22.124	25.589
UEV1C_ARATH	69.657	82.103	82.415	30.418	31.967	17.841	82.015	84.849	94.271
RNP1_ARATH	16.719	24.194	20.986	8.473	11.789	3.111	49.197	38.517	38.051
CLPP5_ARATH	119.191	133.535	152.339	59.119	65.376	7.96	126.542	132.668	134.475
RBS_MARPA	14.957	6.684	21.702	3.04	2.022	4.026	40.881	47.423	40.899
MNS3_ARATH	6.121	4.678	4.147	3.037	2.834	1.281	14.368	13.267	11.37
HTPX2_METAC	17.355	15.729	17.171	8.645	6.986	3.202	18.095	20.175	20.842
4CL_PINTA	7.604	9.123	8.005	5.574	5.562	3.66	98.587	71.042	72.938
HMA5_ARATH	0.318	0.545	0.62	0.394	0.287	0	4.021	5.094	4.43
BRTL3_ARATH	3.325	3.882	3.474	0.575	0.679	0.732	1.361	1.37	1.347
YB95_ARATH	5.617	7.151	8.057	6.827	8.851	5.307	23.131	23.687	27.712
DTD_DICDI	5.895	5.11	4.696	3.012	2.596	0	2.163	4.062	5.614
YPOL_THETH	3.365	3.467	3.343	1.881	2.134	0	3.412	3.695	2.94
PSDE_ARATH	28.35	25.647	31.784	28.156	33.335	14.09	33.641	32.072	33.091
QSPP_DICDI	5.18	6.131	5.212	1.25	1.375	0	3.259	2.152	3.093
PHSD_ARATH	1.855	1.911	1.563	1.197	1.186	0.64	2.874	3.213	2.521
GLGB3_ARATH	0.596	0.709	0.515	0.303	0.976	0	0.995	1.158	1.531
RKD5_ARATH	0.252	0.441	0.34	0.144	0.098	0	0	0.589	0.286
PP374_ARATH	0.861	0.934	1.283	0.953	0.801	1.738	1.868	2.914	3.164
BRT1_ARATH	10.506	9.417	7.472	15.54	10.918	4.941	14.724	14.811	18.617
NIC4_ARATH	11.009	12.625	12.693	7.82	6.93	7.228	23.212	22.992	20.689
JJJ1_ARATH	5.591	6.546	5.866	0.684	0.651	0	1.594	2.345	2.225
RSZ21_ORYSJ	8.028	8.474	11.567	7.73	5.156	2.47	31.915	28.666	29.263
MTEF5_ARATH	0.318	0.96	1.144	0.772	0.784	0	2.823	2.374	2.96
GTE1_ARATH	2.318	1.816	2.008	1.153	1.774	1.738	3.666	3.589	4.154
AHL10_ARATH	3.113	2.681	2.566	2.1	1.798	0	12.175	12.476	11.871
CKL2_ARATH	4.849	6.338	4.836	5.546	3.946	4.392	15.17	15.486	15.423
SGR_CAPAN	18.719	16.178	18.175	6.239	6.794	1.464	63.768	48.822	53.933
GLYM1_FLAPR	117.323	113.405	85.427	36.111	49.794	11.803	80.289	72.895	83.502
PP152_ARATH	0.888	0.968	0.838	0.397	0.693	0	2.447	1.872	1.429
ARAD1_ARATH	1.537	2.041	2.313	1.406	1.14	0.732	2.975	2.123	1.868
SDH7B_ARATH	22.005	19.914	26.459	7.498	7.759	3.843	25.396	22.848	23.649
BLI_ARATH	0.517	0.917	0.62	1.237	1.791	1.372	1.168	1.708	1.643
HEN2_ARATH	0.874	1.15	0.908	1.006	0.738	2.745	2.671	3.763	4.083
C7A12_PANGI	2.305	9.832	4.592	0.887	0.623	0	1.442	5.172	4.052
CM1_MAIZE	1.338	1.634	1.484	0.997	0.696	0.823	3.605	3.329	1.868
MED30_ARATH	13.977	14.138	14.29	8.676	8.378	1.738	22.674	22.857	28.467
FKB70_WHEAT	0.45	0.294	0.157	0.178	0.182	0	2.569	2.943	2.511
YBEY_ARATH	1.007	0.934	0.952	0.875	0.899	0	3.727	4.371	3.787
BCB2_ARATH	17.699	23.269	31.81	12.422	10.058	9.424	29.61	34.291	45.451
CSN7_ARATH	2.636	3.485	2.767	1.806	1.973	0	6.935	5.972	6.543
MYBS3_ORYSJ	2.729	3.139	1.912	3.331	3.176	2.928	1.868	3.281	3.705
AT9_ACTDE	0.874	0.882	1.065	0.228	0.031	0	3.036	3.261	5.563
HACD_ARATH	0.874	1.868	2.191	0.684	0.976	0	2.122	1.862	2.276
ADPRM_ORYSJ	0.927	0.744	0.681	0.594	0.318	0	5.808	4.351	5.297
CBSX5_ARATH	10.227	11.535	11.82	7.511	5.279	3.934	28.929	32.236	27.273
ATPAM_ORYSA	20.812	0.346	0.602	1.087	0.745	366.706	0.294	0.415	0.5
RBM34_MOUSE	0.344	0.268	0.436	0.116	0.259	0	2.731	3.281	3.103
GRXS7_ORYSJ	17.686	19.862	20.314	3.955	7.028	0	20.237	16.431	18.383
GL21_ARATH	10.413	9.235	8.887	7.805	8.875	8.417	96.17	26.871	27.63
LSF2_ARATH	10.625	10.67	11.61	1.65	1.973	1.098	4.762	4.004	4.665
RZF1_ARATH	16.918	20.39	20.724	17.215	14.441	2.104	40.749	50.25	58.689
ROG1_YEAST	3.908	3.926	3.876	1.784	1.802	3.568	8.976	9.62	10.503
FB76_ARATH	16.984	12.901	11.767	7.72	7.742	0.823	7.981	13.971	17.097
H2A_PETCR	2.385	1.608	3.946	0.856	2.015	0	3.341	2.895	3.031
TM208_DICDI	1.312	2.369	3.553	1.378	1.973	0	3.158	4.766	4.164
FLK_ARATH	10.002	10.809	13.409	8.542	7.154	3.477	29.711	32.284	37.623
GIF1_ORYSJ	4.888	6.364	5.823	5.596	5.909	1.921	13.18	12.736	13.718
FLA8_ARATH	0.782	2.162	1.449	1.74	0.892	0	2.518	3.155	4.389
PILR2_THUPL	0.437	0.311	0.864	1.856	1.812	2.745	1.107	1.235	1.082
ALKH_BACSU	1.033	1.219	1.231	1.212	1.294	0	7.027	7.207	8.492
ATG10_ARATH	1.444	1.107	1.938	0.644	0.661	0	1.96	1.881	0.939
UBC30_ARATH	74.559	68.882	103.017	41.207	44.05	1.555	81.772	79.736	70.101
E13B_VITVI	1.418	0.796	0.122	1.497	1.256	0	27.467	32.033	36.959
OFT30_ARATH	0.503	0.329	0.227	0.406	0.434	0	4.244	4.004	3.338
EGY3_ARATH	149.171	141.006	119.987	49.596	63.06	35.683	47.552	49.642	58.2
FBK29_ARATH	3.776	5.638	6.137	2.578	2.953	0	4.772	5.693	5.624
Y5566_ARATH	0.676	1.133	2.113	0.662	0.399	0	10.753	10.941	10.707
MOF1_ORYSJ	0.185	0.251	0	0.184	0	0	0.558	0.386	0.174
SYD_ARATH	0.742	0.917	0.34	0.35	0.318	1.647	1.838	2.914	2.725
NIFU2_ARATH	28.231	25.284	32.971	7.292	8.847	0	17.546	12.495	14.963
TRI1_YEAST	3.1	2.629	3.125	0.6	0.749	0	1.818	1.09	3.256
6PGL4_ORYSI	15.076	17.285	21.291	10.251	9.571	1.098	35.012	45.126	42.522
SCGT_TOBAC	0.066	0.086	0.384	0.5	0.332	0	2.874	3.194	2.562
CCR4F_ARATH	0.835	1.046	1.074	2.187	1.739	4.392	1.513	1.679	1.919
TADA2_ORYSJ	0.98	1.046	0.952	0.709	0.931	6.13	2.508	3.319	2.94
TADA2_ORYSJ	0.98	1.046	0.952	0.709	0.931	6.13	2.508	3.319	2.94
VQ	0.199	0.32	0.262	0.087	0.182	0	1.056	0.675	1.388
PPR_2	0	1.237	0	0.153	0.157	0	0.223	1.119	0.745	GO:0048481	GO:0050826	GO:0051510	GO:0080136	GO:0090333	GO:0106310	GO:0106311	GO:1902065
VPS13_C	0.782	1.271	0.873	1.312	1.242	0.457	1.026	1.737	1.429
Tox-MPTase5	2.756	3.995	4.26	0.625	0.609	0	3.686	4.014	4.889
Toxin_YhaV	0	2.724	0.602	0.178	0.182	0	0.751	1.023	0.357
XRCC1_N	0.146	0.553	0.131	0.25	0.063	0	0.254	0.425	1.174
DUF6143	14.864	15.962	15.722	14.869	11.093	15.005	40.211	38.942	40.634
RINGv	2.822	2.11	3.544	0.462	0.546	0	17.11	14.183	12.799
JmjN	0.358	0.259	0.244	0.312	0.035	0	1.98	2.277	2.746
Ribonuclease_3	0	0.346	0	0.078	0.08	0	0.244	0.396	0.245
tRNA_bind	0.649	0.173	0.367	0.256	0.315	0	0.954	1.621	1.041
Glyco_transf_28	0	0	2.444	0.306	0	0	5.382	1.93	2.225
ADH_zinc_N	0	0	0.436	0	0.255	0	0	1.245	0
DUF538	115.084	121.446	208.129	32.462	54.709	4.941	47.227	78.202	77.552
Aminotran_1_2	62.716	61.454	51.958	27.935	38.46	10.613	76.735	90.706	102.681
Agenet	0.729	0.873	0.698	0.519	0.29	0	0.721	1.332	1.562
TRAM_2	16.229	19.559	14.858	8.942	10.271	13.358	23.405	28.511	31.325
DDA1	4.253	4.09	6.25	1.25	1.438	0	10.885	13.797	10.044
Xan_ur_permease	1.828	1.435	1.51	0.953	0.913	0	1.442	1.814	1.786
Dynein_C	0.649	0.545	0.34	0.278	0.234	0	1.168	1.399	1.47
PPR_2	0.344	1.401	0.585	0.225	0.213	0	0.843	0.125	0.122
JSRP	6.385	6.217	6.119	4.462	4.013	2.379	28.879	26.659	24.925
MRP-S23	5.034	5.577	6.556	2.628	2.134	0	22.827	20.744	20.689
PSI_PsaF	175.005	176.528	219.984	55.963	69.192	9.698	137.995	136.093	144.917
DUF740	1.139	1.029	1.187	1.643	1.014	0	4.082	3.84	3.46
WRC	0.503	1.833	1.781	0.775	0.717	0	2.65	2.152	2.225
Paf1	0.755	1.081	1.798	0.356	0.231	0	1.868	1.534	1.388
zf-RING_2	6.028	4.877	4.67	3.084	2.428	1.006	7.179	8.655	8.451
DUF2418	11.393	10.437	13.094	9.56	9.561	6.954	23.73	17.531	18.189
PPR_2	0.808	0	0.716	0.175	0	0	0.589	0.434	0.878
Mpv17_PMP22	75.169	82.907	65.934	57.106	66.429	31.016	45.958	50.713	55.352
PADRE	7.684	0.38	1.013	0.069	0.28	0	1.279	0.762	0.245
DUF707	0.106	0.605	0.131	0.2	0.325	0	1.625	0.357	0.531
ClpS	5.683	7.125	6.547	11.31	9.757	2.562	23.314	25.627	27.589
Ceramidase	3.789	4.419	3.937	1.653	1.837	0	2.589	2.528	2.286
mTERF	1.179	2.162	0.978	1.209	1.879	0	2.559	2.981	2.572
YdaT_toxin	10.837	9.477	15.678	12.566	13.577	0	57.788	48.301	54.627
Usp	1.735	1.176	1.676	0.812	1.063	0	1.574	1.206	1.909
SAP30_Sin3_bdg	8.134	10.316	10.763	5.027	3.397	4.3	6.478	7.275	8.768
Methyltransf_16	0.888	9.46	0.646	0.125	0.143	0	2.874	1.988	2.103
GATA-N	21.462	16.775	19.318	8.554	10.796	4.666	9.362	5.953	8.196
3D	7.167	7.756	8.895	2.181	2.347	2.653	9.017	6.995	9.37
Ephrin_rec_like	2.663	3.9	2.985	0.787	0.504	7.96	1.99	1.486	1.684
RNA_POL_M_15KD	41.983	49.564	53.032	13.388	11.758	6.13	51.167	38.102	34.54
Usp	6.174	6.356	6.434	3.868	3.607	0	3.138	2.615	3.644	GO:0048813	GO:0048856	GO:0090575
Methyltransf_3	0	0.588	0.803	0.587	0.525	0	0	0.791	0
VWA_2	6.902	5.37	7.376	2.809	2.305	0	7.149	8.954	8.747
RRM_1	5.524	4.799	8.677	3.271	3.012	1.555	11.251	12.041	13.33
Herpes_UL1	15.328	17.545	18.376	4.243	3.705	0	16.511	11.337	14.555
PPR_3	0.583	0.398	0.34	0.419	0.262	0	1.249	1.65	1.521
Vpu	5.299	3.926	4.679	0.884	1.217	0	6.631	6.513	5.124
DUF3082	2.835	2.24	3.029	0.84	1.343	0	3.828	3.859	4.675
LEA_2	43.321	46.659	48.213	20.758	25.695	0	23.487	28.926	31.458
LEA_2	43.321	46.659	48.213	20.758	25.695	0	23.487	28.926	31.458
LOR	14.97	13.299	12.536	4.811	2.83	9.058	21.1	31.232	43.798
Chloroa_b-bind	12.387	10.912	15.643	6.158	6.927	0	10.54	9.986	11.503
IBR	6.293	6.65	10.563	4.474	4.054	2.379	5.961	8.674	8.319
Chorismate_bind	3.855	4.228	3.771	3.646	3.236	3.843	8.865	8.404	8.002
Peptidase_S26	11.049	12.028	13.417	7.102	7.616	2.379	13.058	10.401	14.29
FAM32A	7.935	9.607	6.696	7.705	8.217	0	32.168	32.12	26.324
DUF1995	8.995	8.906	9.838	2.29	5.391	0	19.902	14.193	14.984
LRR_6	2.716	2.378	2.689	1.409	0.745	2.379	6.245	6.291	6.267
DUF751	6.637	6.537	7.342	3.099	4.24	0	13.85	13.44	13.004
DUF1639	0.291	0.51	0.567	0.975	1.049	0	2.924	2.074	2.011
DUF642	2.345	1.669	3.282	0.425	0.5	0.915	6.783	9.128	8.186
ESSS	9.34	10.938	13.801	7.508	7.595	1.555	30.93	27.923	23.18
EF-hand_1	0.397	0.51	1.1	0.834	0.518	0	1.818	2.238	1.715
Abhydrolase_9_N	8.386	4.764	10.257	2.046	3.593	0	33.143	21.468	15.79
VASt	0.49	0.7	0	0.097	0.294	0	0.294	0.386	0.194
zf-DNL	32.1	31.734	34.124	20.914	22.162	8.143	73.638	69.817	76.868
Mpv17_PMP22	21.488	20.822	31.775	6.008	9.963	0	13.19	13.247	15.004
Nitroreductase	3.895	3.597	3.387	2.565	3.267	0	6.204	4.342	5.951
TF_Zn_Ribbon	2.981	2.724	3.588	2.84	3.386	0	7.545	7.796	8.38
Methyltransf_11	2.968	2.819	3.082	0.925	0.717	0	2.366	2.682	3.174
2OG-FeII_Oxy	2.544	2.127	1.755	6.686	9.536	5.856	11.048	17.985	20.128
RRM_1	0.358	0.303	0.253	0.566	1.137	0	2.346	1.544	2.327
Thioredoxin_4	14.877	12.97	13.199	5.63	7.217	1.555	20.146	16.769	13.738
Thioredoxin	5.339	5.093	4.277	2.815	3.82	0	14.602	13.691	15.729
Senescence_reg	1.643	2.032	2.593	1.343	1.91	0	24.035	22.886	20.373
Glyco_transf_8	1.391	2.196	3.413	2.04	2.249	0	4.062	4.371	3.634
DUF2892	0.874	0.873	0.917	1.95	1.651	3.477	2.214	3.01	3.45
F-box	11.95	6.658	5.552	0.915	0.812	0	4.468	1.872	2.521
DUF1677	7.141	9.01	13.024	2.165	1.151	0	31.813	33.587	35.928
PsaN	3.762	5.102	7.132	5.08	4.719	0	4.255	3.454	6.369
DUF268	6.597	6.675	6.18	4.824	5.038	0	10.703	11.356	7.982
Ezh2_MCSS	23.687	22.249	24.303	9.567	8.788	4.483	109.259	143.445	141.947
GRAM	1.298	1.816	2.348	0.815	1.984	2.928	4.925	4.911	7.369
RIO1	0.742	0.251	0.244	0.575	0.521	3.568	1.665	3.03	2.419
TPR_2	1.775	2.81	3.09	1.884	0.56	0	3.463	4.438	5.818
NADH5_C	3.06	2.413	2.523	1.112	1.196	2.928	6.357	5.046	4.164
PADRE	1.484	1.721	1.842	1.281	0.92	0	4.072	3.753	3.327
PWWP	1.616	1.435	0.978	0.416	0.532	1.189	2.122	3.059	3.307
BORCS6	0.941	0.692	1.606	7.414	3.782	4.209	1.889	16.634	11.33
DUF1533	0.729	0.441	0.166	0.241	0.217	0	2	2.161	1.705
PK_Tyr_Ser-Thr	0	0.484	0.873	0.081	0.164	0	0.244	0.193	0.296
NPR1_interact	2.53	1.133	2.575	0.456	0.577	0	1.371	2.972	0.674
ATP-synt_8	10.532	10.835	10.371	8.176	7.693	6.13	28.178	30.451	33.295
Cu_bind_like	4.809	6.001	7.08	12.126	7.885	7.137	6.844	8.5	9.972
Peptidase_M10	2.862	0	0	0	0.164	0	3.899	2.007	1.766
Beta-lactamase2	0.45	0.623	0.533	0.253	0.147	1.83	1.015	0.656	1.041
DUF4291	33.795	25.431	29.2	33.14	34.021	13.724	82.523	61.847	59.404
Zip	0.318	0.666	0.14	0.387	0.367	1.006	1.716	1.1	1.143
PPR_2	0.914	0.268	0.358	0.384	0.311	0	0.954	0.801	0.694
LTP_2	1.815	3.398	4.181	5.446	5.699	2.013	1.503	2.354	0.97
